# Supplementary material for: Electropolymerization of Metallo-Octaethylporphyrins: A Study to Explore Their Sensing Capabilities
Source: Materials (Basel). 2022 Sep 23;15(19):6598. doi: 10.3390/ma15196598 (PMC9571886; doi:10.3390/ma15196598)
Supplement: Supplementary file 1 [file materials-15-06598-s001.zip]

Archive with 1 entries (1 files):
- materials-1926677-supplementary.pdf
